# Supplementary material for: Preliminary evidence for developing safe and efficient fecal microbiota transplantation as potential treatment for aged related cognitive impairments
Source: Front Cell Infect Microbiol. 2023 Apr 11;13:1103189. doi: 10.3389/fcimb.2023.1103189 (PMC10127103; doi:10.3389/fcimb.2023.1103189)
Supplement: Supplementary file 1 [file Table_1.xls]

## Sheet: 板1 - Sheet1
Supplementary Table 1. Changes of LBP before and after fecal bacterial transplantation
OB	3.785	3.385	2.868	2.48	1.785	1.372	0.502	0.072
Concentration	50	33.3	22.2	14.8	9.9	6.6	4.4	0
	Patient A-pre	Patient A	Patient B-pre	Patient B	Patient C-pre	Patient C	Patient D-pre	Patient D	Patient E-pre	Patient E
OD	3.778	3.727	3.796	3.829	3.814	3.776	3.8	3.787	3.726	3.699
Concentration	46.154	44.7429	46.6575	47.588	47.1639	3.7765	46.7698	46.4054	44.7155	43.9779
